# Supplementary material for: A Novel Approach for Tissue Analysis in Joint Infections Using the Scattered Light Integrating Collector (SLIC)
Source: Biosensors (Basel). 2025 Dec 4;15(12):795. doi: 10.3390/bios15120795 (PMC12731015; doi:10.3390/bios15120795)
Supplement: Supplementary file 1 [file biosensors-15-00795-s001.zip]

Archive with 1 entries (1 files):
- biosensors-3937118-supplementary.pdf
